# Supplementary material for: Nanodevices for the Efficient Codelivery of CRISPR-Cas9 Editing Machinery and an Entrapped Cargo: A Proposal for Dual Anti-Inflammatory Therapy
Source: Pharmaceutics. 2022 Jul 19;14(7):1495. doi: 10.3390/pharmaceutics14071495 (PMC9322049; doi:10.3390/pharmaceutics14071495)
Supplement: Supplementary file 1 [file pharmaceutics-14-01495-s001.zip]

Archive with 1 entries (1 files):
- pharmaceutics-1802428-supplementary.pdf
